# Supplementary material for: Immunological Analysis of People in Northeast China after SARS-CoV-2 Inactivated Vaccine Injection
Source: Vaccines (Basel). 2021 Sep 16;9(9):1028. doi: 10.3390/vaccines9091028 (PMC8473348; doi:10.3390/vaccines9091028)
Supplement: Supplementary file 1 [file vaccines-09-01028-s001.zip]

Archive with 1 entries (1 files):
- vaccines-1339633-supplementary.pdf
